# Supplementary material for: The Influence of B Cell Depletion Therapy on Naturally Acquired Immunity to Streptococcus pneumoniae
Source: Front Immunol. 2021 Jan 28;11:611661. doi: 10.3389/fimmu.2020.611661 (PMC7876223; doi:10.3389/fimmu.2020.611661)
Supplement: Supplementary file 1 [file Table_1.xlsx]

## Sheet: Sheet1
	Supplementary materials: protein array whole dataset
	IgG levels against the 289 proteins present in the pneumococcus array have been measured for individual mice sera and reported as median fluorescence intensity (MFI). Depleted (n=5) and not depleted (n=6) mice have been compared. Average values for each antigen have been calculated and reported in the light blue columns (avg).
			depleted mice						undepleted mice
		protein ID	1	2	3	4	5	avg	1	2	3	4	5	6	avg
	1	SP_1650	8599	79.2	233.2	1221	1697.6	2366	6450	5056.6	9253.4	12573.2	7261.2	9396.2	8331.77
	2	SP_0148	25	71.2	195.2	25	224.6	108.2	171	12164.6	51.4	2013.2	15947.2	4396.2	5790.6
	3	SP_0453	0	0	189.2	88	212.6	97.96	109	980.6	102.4	7886.2	0	19146.2	4704.07
	4	SP_1174	158	0	0	0	0	31.6	5562	4251.6	3979.4	1396.2	3117.2	9461.2	4627.93
	5	SP_1518	3	0	0	0	0	0.6	7189	7651.6	9026.4	106.2	1137.2	2465.2	4595.93
	6	SP_1732	0	78.2	97.2	14	92.6	56.4	0	2639.6	1256.4	362.2	7516.2	4131.2	2650.93
	7	SP_1888	0	0	0	74	468.6	108.52	14	0	0	0	9391.2	1066.2	1745.23
	8	SP_1489	0	62.2	49.2	0	48.6	32	0	0	0	111.2	9959.2	0	1678.4
	9	SP_2063	0	0	315.2	0	347.6	132.56	0	1000.6	0	121.2	6037.2	1514.2	1445.53
	10	SP_0057b	0	0	373.2	70	547.6	198.16	371	0	114.4	7541.2	0	490.2	1419.47
	11	SP_0498a	500	274.2	231.2	242	743.6	398.2	319	2703.6	222.4	357.2	515.2	2259.2	1062.77
	12	pspA-10071-4#59	0	37.2	1.2	0	138.6	35.4	0	0	402.4	669.2	162.2	4942.2	1029.33
	13	SP_0368c	57	127.2	51.2	110	562.6	181.6	1103	0	2273.4	239.2	268.2	2276.2	1026.67
	14	SP_0498b	0	0	0	0	88.6	17.72	0	1219.6	0	4070.2	48.2	766.2	1017.37
	15	SP_0097	0	0	771.2	217	1462.6	490.16	370	0	349.4	229.2	223.2	4082.2	875.667
	16	SP_2096	497	245.2	434.2	315	716.6	441.6	323	287.6	430.4	695.2	1458.2	2042.2	872.767
	17	SP_0963	148	302.2	120.2	0	302.6	174.6	330	0	441.4	307.2	1165.2	1967.2	701.833
	18	SP_0690	0	0	318.2	113	281.6	142.56	0	2661.6	492.4	176.2	74.2	585.2	664.933
	19	SP_0981	225	105.2	0	88	567.6	197.16	2536	0	453.4	378.2	7.2	500.2	645.833
	20	SP_1689	301	252.2	871.2	438	2082.6	789	308	461.6	638.4	559.2	636.2	1149.2	625.433
	21	SP_0324	261	708.2	111.2	348	384.6	362.6	431	183.6	462.4	840.2	732.2	987.2	606.1
	22	SP_0366	0	0	0	0	0	0	0	0	343.4	473.2	1670.2	1074.2	593.5
	23	SP_0648a	333	182.2	139.2	91	522.6	253.6	20	182.6	1333.4	89.2	1672.2	206.2	583.933
	24	SP_1870	95	272.2	273.2	345	329.6	263	323	29.6	694.4	957.2	526.2	888.2	569.767
	25	SP_1012	431	250.2	405.2	239	1326.6	530.4	301	350.6	707.4	544.2	647.2	854.2	567.433
	26	SP_0648c	948	191.2	0	280	466.6	377.16	537	0	697.4	253.2	1055.2	725.2	544.667
	27	SP_1625	80	217.2	128.2	274	232.6	186.4	303	16.6	554.4	401.2	808.2	1110.2	532.267
	28	SP_2239	132	21.2	164.2	184	537.6	207.8	838	0	397.4	261.2	111.2	1475.2	513.833
	29	SP_2085	307	88.2	712.2	562	585.6	451	203	327.6	622.4	360.2	905.2	649.2	511.267
	30	SP_2110	125	187.2	661.2	267	1218.6	491.8	225	225.6	386.4	246.2	527.2	1369.2	496.6
	31	SP_1649	286	353.2	583.2	381	630.6	446.8	228	169.6	485.4	505.2	784.2	789.2	493.6
	32	SP_0045b	253	138.2	22.2	213	258.6	177	121	291.6	402.4	681.2	693.2	758.2	491.267
	33	SP_0547	178	400.2	241.2	391	414.6	325	275	0	816.4	249.2	758.2	790.2	481.5
	34	SP_0807	353	111.2	203.2	385	200.6	250.6	395	310.6	382.4	422.2	443.2	930.2	480.6
	35	SP_1981	168	181.2	664.2	2	1382.6	479.6	260	0	226.4	0	278.2	2006.2	461.8
	36	SP_0368b	178	175.2	333.2	307	537.6	306.2	633	193.6	136.4	386.2	497.2	853.2	449.933
	37	SP_2170	390	425.2	0	158	53.6	205.36	345	443.6	602.4	484.2	810.2	0	447.567
	38	SP_1889	94	159.2	0	395	202.6	170.16	119	101.6	453.4	307.2	821.2	782.2	430.767
	39	SP_0282	925	530.2	1508.2	168	1345.6	895.4	0	53.6	83.4	197.2	956.2	1251.2	423.6
	40	SP_1411	0	170.2	259.2	295	283.6	201.6	482	0	454.4	314.2	321.2	965.2	422.833
	41	SP_1388	260	128.2	0	165	86.6	127.96	166	356.6	418.4	324.2	738.2	497.2	416.767
	42	SP_1893	0	138.2	472.2	0	438.6	209.8	95	0	278.4	295.2	237.2	1544.2	408.333
	43	SP_1034	222	202.2	197.2	159	192.6	194.6	229	272.6	341.4	406.2	464.2	735.2	408.1
	44	SP_0641a	10	82.2	286.2	272	861.6	302.4	0	0	348.4	291.2	369.2	1361.2	395
	45	SP_0585	122	86.2	657.2	317	860.6	408.6	70	0	526.4	66.2	244.2	1393.2	383.333
	46	SP_1802	83	158.2	37.2	210	308.6	159.4	0	0	353.4	470.2	628.2	839.2	381.833
	47	SP_0873	0	53.2	509.2	380	722.6	333	55	0	357.4	233.2	87.2	1546.2	379.833
	48	SP_1067	197	215.2	219.2	264	327.6	244.6	154	197.6	564.4	414.2	296.2	613.2	373.267
	49	SP_1479	60	69.2	281.2	263	197.6	174.2	157	66.6	322.4	221.2	534.2	923.2	370.767
	50	SP_2143	157	58.2	114.2	422	242.6	198.8	245	0	675.4	338.2	575.2	382.2	369.333
	51	SP_0568	138	281.2	0	24	144.6	117.56	0	21.6	0	725.2	625.2	790.2	360.367
	52	SP_2216	104	151.2	147.2	228	635.6	253.2	0	2.6	572.4	291.2	534.2	725.2	354.267
	53	SP_0084	0	0	291.2	219	627.6	227.56	20	0	0	204.2	3.2	1891.2	353.1
	54	SP_0856	39	85.2	12.2	114	27.6	55.6	88	99.6	254.4	406.2	436.2	798.2	347.1
	55	SP_0894	60	303.2	69.2	184	611.6	245.6	83	124.6	217.4	412.2	337.2	881.2	342.6
	56	SP_1854	225	149.2	126.2	42	211.6	150.8	81	92.6	51.4	317.2	457.2	1047.2	341.1
	57	SP_0090	50	253.2	52.2	218	174.6	149.6	267	0	162.4	361.2	599.2	564.2	325.667
	58	SP_1368	264	163.2	15.2	299	244.6	197.2	333	31.6	481.4	412.2	505.2	171.2	322.433
	59	SP_0423_A5	20	0	273.2	52	389.6	146.96	0	138.6	782.4	232.2	10.2	740.2	317.267
	60	SP_0159	244	241.2	0	89	0	114.84	0	231.6	179.4	437.2	1046.2	0	315.733
	61	SP_0283	106	107.2	19.2	325	0	111.48	270	80.6	405.4	571.2	465.2	80.2	312.1
	62	SP_1412	121	238.2	212.2	317	200.6	217.8	88	35.6	387.4	293.2	479.2	521.2	300.767
	63	SP_2102	175	120.2	0	195	139.6	125.96	233	193.6	238.4	279.2	639.2	163.2	291.1
	64	SP_1882	308	137.2	173.2	307	335.6	252.2	41	358.6	531.4	288.2	350.2	152.2	286.933
	65	SP_0446	64	106.2	145.2	217	1155.6	337.6	299	0	235.4	183.2	90.2	901.2	284.833
	66	SP_0374	0	0	197.2	162	103.6	92.56	838	0	247.4	113.2	0	506.2	284.133
	67	SP_1213	142	146.2	0	141	87.6	103.36	696	125.6	233.4	396.2	247.2	0	283.067
	68	SP_0285	171	209.2	12.2	282	200.6	175	106	168.6	348.4	251.2	372.2	424.2	278.433
	69	SP_0149	0	0	0	195	0	39	0	0	72.4	233.2	276.2	1088.2	278.333
	70	SP_1398	72	21.2	410.2	232	444.6	236	160	94.6	0	140.2	83.2	1183.2	276.867
	71	SP_1945	25	184.2	51.2	207	361.6	165.8	124	0	213.4	283.2	354.2	656.2	271.833
	72	SP_0638	0	132.2	82.2	225	307.6	149.4	171	33.6	466.4	174.2	324.2	450.2	269.933
	73	SP_2108	0	0	29.2	9	167.6	41.16	299	0	785.4	0	0	535.2	269.933
	74	SP_1033	256	229.2	362.2	150	259.6	251.4	90	158.6	352.4	202.2	432.2	368.2	267.267
	75	SP_0045a	267	97.2	73.2	117	41.6	119.2	168	174.6	135.4	299.2	361.2	464.2	267.1
	76	SP_1978	162	95.2	0.2	41	0	59.68	106	101.6	287.4	107.2	928.2	0	255.067
	77	SP_1890	0	149.2	0	152	15.6	63.36	108	0	156.4	579.2	538.2	126.2	251.333
	78	SP_1226	15	0	83.2	197	67.6	72.56	261	127.6	441.4	92.2	72.2	484.2	246.433
	79	SP_0047	74	70.2	0	13	83.6	48.16	226	27.6	101.4	287.2	192.2	644.2	246.433
	80	SP_1786	0	0	392.2	0	613.6	201.16	0	0	79.4	0	0	1377.2	242.767
	81	SP_0878	419	124.2	87.2	304	0	186.88	311	0	344.4	289.2	429.2	63.2	239.5
	82	SP_0054	0	0	108.2	0	334.6	88.56	0	0	0	58.2	7.2	1333.2	233.1
	83	SP_1677	142	143.2	0	0	0	57.04	0	5.6	266.4	467.2	458.2	186.2	230.6
	84	SP_1996	0	0	0.2	119	549.6	133.76	0	0	120.4	0	0	1255.2	229.267
	85	SP_2218	0	45.2	432.2	544	320.6	268.4	0	0	167.4	147.2	284.2	768.2	227.833
	86	SP_0928	21	182.2	0	276	45.6	104.96	149	0	419.4	190.2	580.2	0	223.133
	87	SP_1680	0	0	244.2	0	261.6	101.16	0	0	65.4	0	0	1259.2	220.767
	88	SP_0107	241	173.2	39.2	103	654.6	242.2	105	56.6	339.4	29.2	377.2	416.2	220.6
	89	SP_0042	0	63.2	366.2	149	486.6	213	0	0	6.4	0	7.2	1297.2	218.467
	90	SP_1399	0	0	242.2	261	390.6	178.76	20	0	0	275.2	0	1006.2	216.9
	91	SP_1223	132	230.2	88.2	156	98.6	141	0	294.6	424.4	368.2	213.2	0	216.733
	92	SP_1111	89	155.2	0	69	27.6	68.16	0	8.6	200.4	253.2	501.2	279.2	207.1
	93	SP_1852	48	0	35.2	266	0	69.84	84	0	283.4	293.2	414.2	165.2	206.667
	94	SP_0576	57	74.2	134.2	198	210.6	134.8	40	64.6	226.4	74.2	440.2	391.2	206.1
	95	SP_0409	115	0	17.2	7	169.6	61.76	68	114.6	0	142.2	374.2	498.2	199.533
	96	SP_1041	11	61.2	0	112	10.6	38.96	90	0	219.4	217.2	187.2	480.2	199
	97	SP_0043	63	90.2	185.2	265	877.6	296.2	108	161.6	301.4	119.2	116.2	383.2	198.267
	98	SP_1714	0	118.2	277.2	167	521.6	216.8	2	67.6	93.4	369.2	60.2	587.2	196.6
	99	SP_1081	39	0	0	6	0	9	56	103.6	142.4	247.2	236.2	392.2	196.267
	100	SP_1527	194	161.2	9.2	407	265.6	207.4	25	201.6	209.4	55.2	379.2	248.2	186.433
	101	SP_2016	0	59.2	145.2	195	528.6	185.6	65	0	246.4	341.2	67.2	380.2	183.333
	102	SP_1083	0	27.2	0	12	101.6	28.16	113	139.6	127.4	68.2	402.2	230.2	180.1
	103	SP_1999	0	1.2	0	76	80.6	31.56	0	0	405.4	192.2	134.2	347.2	179.833
	104	SP_1521	155	0	0	76	0	46.2	0	99.6	218.4	411.2	321.2	0	175.067
	105	SP_0288	0	15.2	148.2	0	2.6	33.2	155	0	185.4	310.2	0	384.2	172.467
	106	SP_2099	82	72.2	233.2	28	544.6	192	0	78.6	66.4	0	59.2	811.2	169.233
	107	SP_0860	0	0	53.2	886	186.6	225.16	168	0	242.4	363.2	115.2	115.2	167.333
	108	SP_0877	7	0	0	0	0	1.4	0	0	0	201.2	289.2	508.2	166.433
	109	SP_2109	0	1.2	85.2	174	0	52.08	0	0	387.4	388.2	219.2	0	165.8
	110	SP_0858	0	47.2	0	291	178.6	103.36	70	0	298.4	227.2	358.2	38.2	165.333
	111	SP_2086	0	0	244.2	0	234.6	95.76	0	0	117.4	131.2	29.2	708.2	164.333
	112	SP_1942	0	507.2	0	47	130.6	136.96	63	0	152.4	234.2	219.2	308.2	162.833
	113	pspC-D39	0	41.2	0	158	0	39.84	0	0	0	98.2	872.2	0	161.733
	114	SP_1112	134	28.2	35.2	104	93.6	79	9	194.6	170.4	148.2	328.2	113.2	160.6
	115	SP_0268a	102	19.2	0	48	46.6	43.16	69	0	272.4	196.2	370.2	48.2	159.333
	116	SP_1808	55	0	0	0	69.6	24.92	0	0	0	0	514.2	441.2	159.233
	117	SP_0058	0	0	149.2	141	193.6	96.76	0	301.6	48.4	454.2	0	132.2	156.067
	118	SP_0095	65	10.2	9.2	48	127.6	52	0	0	175.4	0	239.2	514.2	154.8
	119	SP_1069	77	57.2	38.2	83	209.6	93	808	0	0	31.2	0	47.2	147.733
	120	SP_1946	0	99.2	275.2	177	153.6	141	61	0	351.4	38.2	120.2	302.2	145.5
	121	SP_1394	0	0	0	0	162.6	32.52	300	0	0	0	560.2	0	143.367
	122	SP_0053	154	0	0	0	591.6	149.12	0	113.6	0	0	385.2	357.2	142.667
	123	SP_0987	0	0	0	0	0	0	223	0	0	33.2	10.2	574.2	140.1
	124	SP_0274a	0	0	57.2	213	717.6	197.56	58	0	367.4	305.2	15.2	86.2	138.667
	125	SP_1386	0	0	0	180	0	36	79	0	377.4	115.2	128.2	111.2	135.167
	126	SP_1529	178	49.2	30.2	137	350.6	149	0	52.6	359.4	92.2	149.2	122.2	129.267
	127	SP_0647	0	0	0	196	16.6	42.52	0	0	229.4	229.2	202.2	99.2	126.667
	128	SP_0284	0	102.2	0	0	0	20.44	0	0	0	103.2	649.2	0	125.4
	129	SP_0230	22	16.2	20.2	263	17.6	67.8	121	2.6	361.4	41.2	219.2	0	124.233
	130	SP_0785	10	0	0	39	0	9.8	0	48.6	1.4	0	129.2	549.2	121.4
	131	SP_1247a	0	0	0	269	0	53.8	0	0	3.4	342.2	330.2	40.2	119.333
	132	pspC-TIGR4	0	33.2	0	234	0	53.44	0	0	46.4	460.2	198.2	0	117.467
	133	SP_1084	0	0	157.2	107	573.6	167.56	0	0	179.4	371.2	127.2	0	112.967
	134	SP_2219	0	18.2	46.2	188	0	50.48	171	0	182.4	147.2	75.2	101.2	112.833
	135	SP_1688	0	0	20.2	12	34.6	13.36	75	0	0	212.2	0	389.2	112.733
	136	SP_0659	0	0	18.2	216	585.6	163.96	18	164.6	172.4	166.2	68.2	81.2	111.767
	137	SP_0719	56	0	0	123	87.6	53.32	0	0	242.4	48.2	300.2	70.2	110.167
	138	SP_0932	193	96.2	0	0	66.6	71.16	0	96.6	214.4	0	214.2	122.2	107.9
	139	SP_0848	0	31.2	0	171	0	40.44	10	0	79.4	35.2	192.2	327.2	107.333
	140	SP_0641c	0	33.2	169.2	0	465.6	133.6	0	95.6	22.4	0	1.2	517.2	106.067
	141	SP_0049	155	176.2	108.2	0	654.6	218.8	0	78.6	205.4	0	344.2	0	104.7
	142	SP_1638	0	0	0	0	0	0	0	0	0	399.2	221.2	0	103.4
	143	SP_1604	0	0	337.2	0	554.6	178.36	0	0	209.4	53.2	48.2	300.2	101.833
	144	SP_0859	29	102.2	0	45	0	35.24	0	0	89.4	201.2	300.2	15.2	101
	145	SP_1891	0	0	0	0	0	0	0	0	117.4	143.2	259.2	81.2	100.167
	146	SP_1626	0	139.2	0	19	0	31.64	0	0	109.4	73.2	396.2	0	96.4667
	147	SP_2121	31	16.2	0	91	0	27.64	0	0	144.4	192.2	233.2	0	94.9667
	148	SP_2228	46	58.2	0	144	175.6	84.76	62	8.6	154.4	156.2	184.2	0	94.2333
	149	SP_0845	0	17.2	0	31	0	9.64	114	0	30.4	116.2	0.2	304.2	94.1667
	150	SP_2224	43	16.2	0	58	31.6	29.76	0	0	41.4	0	0	520.2	93.6
	151	SP_0751	21	0	0	0	88.6	21.92	54	0	187.4	0	245.2	55.2	90.3
	152	SP_1218	0	13.2	130.2	311	207.6	132.4	0	0	127.4	0	0	407.2	89.1
	153	pspA-10050-2#28	27	0	0	0	0	5.4	0	0	0	32.2	498.2	1.2	88.6
	154	SP_1533	81	62.2	54.2	121	245.6	112.8	42	122.6	128.4	64.2	168.2	0	87.5667
	155	SP_1583	20	0	0	179	60.6	51.92	0	0	99.4	251.2	108.2	56.2	85.8333
	156	SP_0704	0	40.2	30.2	195	169.6	87	0	0	259.4	0	219.2	31.2	84.9667
	157	SP_0648b	0	0	22.2	60	185.6	53.56	0	0	124.4	175.2	137.2	68.2	84.1667
	158	SP_1887	0	0	165.2	150	0	63.04	0	0	87.4	50.2	121.2	240.2	83.1667
	159	SP_1731	0	79.2	0	181	188.6	89.76	0	0.6	146.4	134.2	214.2	0	82.5667
	160	SP_1363	44	82.2	273.2	281	242.6	184.6	0	0	0	96.2	135.2	259.2	81.7667
	161	SP_2012	28	53.2	0	48	0	25.84	0	0	279.4	23.2	187.2	0	81.6333
	162	SP_0749	0	0	170.2	14	55.6	47.96	0	0	0	206.2	0	282.2	81.4
	163	SP_1954	32	0	70.2	179	548.6	165.96	0	29.6	145.4	80.2	231.2	0	81.0667
	164	SP_0799	32	22.2	147.2	913	843.6	391.6	0	0	235.4	147.2	5.2	97.2	80.8333
	165	SP_1045	97	4.2	24.2	183	632.6	188.2	0	113.6	240.4	31.2	97.2	0	80.4
	166	SP_1859	0	19.2	98.2	14	213.6	69	0	0	0	0	203.2	278.2	80.2333
	167	SP_1389	0	0	43.2	0	65.6	21.76	0	0	141.4	84.2	0	255.2	80.1333
	168	SP_0920	0	27.2	21.2	53	117.6	43.8	105	0	158.4	0	211.2	0	79.1
	169	SP_0450	101	57.2	0	206	41.6	81.16	0	20.6	262.4	44.2	142.2	0	78.2333
	170	SP_2029	132	135.2	0	147	0	82.84	0	112.6	206.4	39.2	110.2	0	78.0667
	171	SP_1025	0	30.2	0	0	252.6	56.56	0	0	104.4	92.2	271.2	0	77.9667
	172	SP_2188	0	50.2	0	0	330.6	76.16	0	7.6	33.4	157.2	269.2	0	77.9
	173	SP_2236	12	0	0	193	0	41	185	0	65.4	115.2	99.2	0	77.4667
	174	SP_1804	0	15.2	0	48	7.6	14.16	0	0	84.4	61.2	47.2	267.2	76.6667
	175	SP_1128	0	0	0	68	0	13.6	0	0	39.4	360.2	51.2	0	75.1333
	176	pspC-10050-2#28	23	0	0	0	0	4.6	0	0	0	147.2	159.2	130.2	72.7667
	177	SP_1720	0	0	3.2	130	0	26.64	106	0	97.4	0	0	217.2	70.1
	178	SP_1739	126	159.2	0	48	0	66.64	0	0	81.4	0	335.2	0	69.4333
	179	SP_1558	0	0	0	0	0	0	0	0	0	397.2	18.2	0	69.2333
	180	pspC-10071-4#59	28	0	0	214	0	48.4	14	0	130.4	172.2	83.2	0	66.6333
	181	SP_0423_B5	186	0	15.2	119	513.6	166.76	0	8.6	194.4	0	183.2	0	64.3667
	182	SP_1871	0	0	116.2	0	0	23.24	0	0	166.4	128.2	65.2	0	59.9667
	183	SP_2169	0	21.2	0	0	0	4.24	0	0	11.4	313.2	35.2	0	59.9667
	184	3_ G 7	94	2.2	40.2	0	0	27.28	0	137.6	0	126.2	81.2	0	57.5
	185	SP_0517	181	0	0	75	0	51.2	0	71.6	87.4	46.2	138.2	0	57.2333
	186	SP_1247b	0	0	3.2	41	0	8.84	17	0	46.4	129.2	139.2	0	55.3
	187	SP_2174	0	17.2	0	113	0	26.04	0	0	247.4	84.2	0	0	55.2667
	188	SP_2112	0	0	1.2	0	0	0.24	0	0	110.4	0	0	215.2	54.2667
	189	SP_0762	11	0	223.2	318	131.6	136.76	9	0	0	23.2	0	284.2	52.7333
	190	SP_0872	0	0	80.2	311	155.6	109.36	0	0	126.4	0	39.2	136.2	50.3
	191	SP_1396	77	0	5.2	144	228.6	90.96	0	87.6	211.4	0	0	0	49.8333
	192	SP_0091	0	0	0	0	35.6	7.12	0	0	51.4	247.2	0	0	49.7667
	193	SP_0660	51	0	0	105	79.6	47.12	0	0	106.4	93.2	94.2	0	48.9667
	194	SP_1502	0	0	0	149	0	29.8	94	0	40.4	0	0	158.2	48.7667
	195	SP_1032	9	26.2	0	77	53.6	33.16	0	0	56.4	13.2	96.2	117.2	47.1667
	196	SP_1284	0	31.2	0	0	329.6	72.16	0	0	141.4	0	138.2	0	46.6
	197	SP_0908	0	0	465.2	0	441.6	181.36	85	0	0	0	0	187.2	45.3667
	198	SP_0729	0	0	0	244	43.6	57.52	0	0	122.4	75.2	0	74.2	45.3
	199	SP_0746	0	13.2	0	0	0	2.64	78	0	0	101.2	0	89.2	44.7333
	200	SP_0092	70	0	5.2	128	303.6	101.36	0	97.6	41.4	0	129.2	0	44.7
	201	SP_1472	0	0	41.2	190	63.6	58.96	10	0	160.4	93.2	0	0	43.9333
	202	SP_2034	0	0	0	0	0	0	0	0	32.4	96.2	77.2	57.2	43.8333
	203	SP_0037	0	0	0	74	0	14.8	0	0	44.4	188.2	17.2	0	41.6333
	204	SP_1390	0	0	30.2	122	62.6	42.96	0	0	244.4	0	0	0	40.7333
	205	SP_0416	0	16.2	55.2	128	0	39.88	0	0	84.4	0	0	156.2	40.1
	206	SP_1833	0	0	0	33	3.6	7.32	28	0	122.4	90.2	0	0	40.1
	207	SP_1545	91	36.2	88.2	228	113.6	111.4	0	0	127.4	64.2	14.2	33.2	39.8333
	208	SP_1733	0	0	82.2	0	157.6	47.96	0	0	0	0	0	233.2	38.8667
	209	SP_0152	92	96.2	0	126	0	62.84	27	0	0	48.2	155.2	0	38.4
	210	SP_1821	0	0	0	46	0	9.2	0	0	217.4	12.2	0	0	38.2667
	211	SP_1926	0	0	0	0	0	0	0	0	0	0	0	227.2	37.8667
	212	SP_2184	0	75.2	0	139	11.6	45.16	0	0	29.4	132.2	65.2	0	37.8
	213	SP_1572	0	0	0	0	291.6	58.32	0	0	86.4	0	0	137.2	37.2667
	214	pspA-D39	0	15.2	0	145	13.6	34.76	0	25.6	11.4	126.2	55.2	0	36.4
	215	SP_1076	0	0	0	0	0	0	0	0	0	216.2	0	0	36.0333
	216	SP_0027	0	0	0	212	34.6	49.32	0	0	100.4	106.2	0	0	34.4333
	217	SP_0268b	0	0	0	199	0	39.8	0	0	61.4	15.2	0	126.2	33.8
	218	SP_0274b	0	239.2	0	0	20.6	51.96	0	0	0	198.2	0	0	33.0333
	219	SP_0745	0	30.2	0	0	64.6	18.96	0	0	87.4	43.2	4.2	61.2	32.6667
	220	SP_0616	12	0	0	79	10.6	20.32	0	0	117.4	0	76.2	0	32.2667
	221	pspA-TIGR4	0	33.2	0	0	54.6	17.56	0	0	0	121.2	0	72.2	32.2333
	222	SP_1035	0	15.2	0	0	0	3.04	0	0	0	126.2	65.2	0	31.9
	223	SP_0665	10	39.2	0	0	0	9.84	0	0	0	0	187.2	0	31.2
	224	SP_1872	0	83.2	0	0	410.6	98.76	0	2.6	0	0	83.2	99.2	30.8333
	225	SP_0957	0	0	0	0	0	0	0	0	0	0	21.2	156.2	29.5667
	226	SP_1161	0	0	0	0	0	0	0	0	0	0	0	176.2	29.3667
	227	SP_1522	0	0	0	124	0	24.8	0	0	26.4	149.2	0	0	29.2667
	228	SP_0422	0	0	0	0	0	0	4	0	0	148.2	10.2	1.2	27.2667
	229	SP_0376	0	0	0	76	0	15.2	0	0	0	119.2	43.2	0	27.0667
	230	SP_1584	0	0	0	130	59.6	37.92	0	0	158.4	0	0	0	26.4
	231	SP_0368a	0	89.2	0	0	0	17.84	0	0	0	74.2	81.2	0	25.9
	232	SP_1465	0	52.2	0	0	0	10.44	0	0	0	140.2	13.2	0	25.5667
	233	SP_0771	0	51.2	162.2	38	348.6	120	13	0	120.4	0	0	18.2	25.2667
	234	SP_1648	0	13.2	0	0	44.6	11.56	0	0	0	0	103.2	46.2	24.9
	235	SP_1519	14	114.2	0	0	195.6	64.76	11	0	0	0	137.2	0	24.7
	236	SP_0743_A7	0	0	18.2	14	0	6.44	0	0	146.4	0	0	0	24.4
	237	SP_1400	155	0	0	0	0	31	0	49.6	0	0	95.2	0	24.1333
	238	SP_1152a	0	5.2	0	0	0	1.04	0	0	121.4	0	23.2	0	24.1
	239	SP_0641b	0	0	0	0	0	0	0	0	0	75.2	65.2	0	23.4
	240	SP_1647	0	0	0	113	0	22.6	0	0	0	127.2	0	0	21.2
	241	SP_2084	0	0	0	53	0	10.6	0	0	112.4	0	0	0	18.7333
	242	SP_2052	0	36.2	52.2	66	449.6	120.8	0	0	29.4	71.2	0	2.2	17.1333
	243	SP_0447	0	0	35.2	141	165.6	68.36	0	0	57.4	35.2	0	0	15.4333
	244	SP_1957	0	18.2	0	0	0	3.64	0	0	91.4	0	0	0	15.2333
	245	SP_0744	0	0	108.2	0	191.6	59.96	0	0	89.4	0	0	0	14.9
	246	SP_2172	0	0	0	113	0	22.6	0	0	45.4	36.2	0	0	13.6
	247	SP_0766	0	0	0	0	0	0	0	0	0	72.2	9.2	0	13.5667
	248	SP_0369	0	0	0	0	0	0	80	0	0	0	0	0	13.3333
	249	SP_0191	0	0	27.2	148	563.6	147.76	0	0	73.4	0	0	0	12.2333
	250	SP_2053	0	43.2	0	0	64.6	21.56	0	0	72.4	0	0	0	12.0667
	251	SP_0743_B7	0	0	0	0	0	0	0	0	60.4	0	0	0	10.0667
	252	SP_1683	0	0	0	72	0	14.4	0	0	0	48.2	0	0	8.03333
	253	SP_1116	0	21.2	8.2	0	411.6	88.2	0	0	0	48.2	0	0	8.03333
	254	SP_2185	0	87.2	0	0	0	17.44	0	0	0	46.2	0	0	7.7
	255	SP_0150	0	35.2	22.2	0	277.6	67	0	0	0	43.2	0	0	7.2
	256	SP_1560	0	0	0	118	0	23.6	0	0	0	32.2	0	0	5.36667
	257	SP_0730	0	17.2	62.2	0	26.6	21.2	0	0	0	8.2	0	23.2	5.23333
	258	SP_0927	0	0	368.2	0	482.6	170.16	0	0	31.4	0	0	0	5.23333
	259	SP_1219	0	0	0	0	0	0	0	0	0	0	0	25.2	4.2
	260	SP_0421	0	0	64.2	0	0	12.84	0	0	7.4	0	0	0	1.23333
	261	SP_1903	0	0	0	23	0	4.6	0	0	2.4	0	0	3.2	0.933333
	262	SP_0992	0	0	0	0	334.6	66.92	0	0	0	0	5.2	0	0.866667
	263	SP_1002	0	25.2	0	0	232.6	51.56	0	0	0	0	0	0	0
	264	SP_1937	16	0	0	0	0	3.2	0	0	0	0	0	0	0
	265	SP_1266	0	0	0	0	0	0	0	0	0	0	0	0	0
	266	SP_0929	0	0	55.2	0	149.6	40.96	0	0	0	0	0	0	0
	267	SP_0930	0	0	0	0	0	0	0	0	0	0	0	0	0
	268	SP_0752	0	0	0	87	0	17.4	0	0	0	0	0	0	0
	269	SP_2223	0	0	13.2	53	107.6	34.76	0	0	0	0	0	0	0
	270	SP_1395	0	0	0	0	0	0	0	0	0	0	0	0	0
	271	SP_1500	0	10.2	0	0	0	2.04	0	0	0	0	0	0	0
	272	SP_0629	0	9.2	0	0	0	1.84	0	0	0	0	0	0	0
	273	SP_1824	0	33.2	0	0	0	6.64	0	0	0	0	0	0	0
	274	SP_1664	0	0	0	0	0	0	0	0	0	0	0	0	0
	275	SP_0198	0	0	0	0	0	0	0	0	0	0	0	0	0
	276	SP_2171	0	0	0	0	275.6	55.12	0	0	0	0	0	0	0
	277	SP_0937	0	0	0	0	0	0	0	0	0	0	0	0	0
	278	SP_1923	0	0	0	0	0	0	0	0	0	0	0	0	0
	279	SP_0205	0	0	0	0	0	0	0	0	0	0	0	0	0
	280	SP_2048	0	0	0	0	0	0	0	0	0	0	0	0	0
	281	SP_1152b	0	0	0	0	0	0	0	0	0	0	0	0	0
	282	SP_0325	0	0	0	0	0	0	0	0	0	0	0	0	0
	283	SP_1608	0	0	0	0	0	0	0	0	0	0	0	0	0
	284	SP_0715	0	0	0	0	0	0	0	0	0	0	0	0	0
	285	SP_2050	0	0	0	0	0	0	0	0	0	0	0	0	0
	286	SP_1548	0	0	0	0	0	0	0	0	0	0	0	0	0
	287	SP_0057a	0	0	0	0	0	0	0	0	0	0	0	0	0
	288	SP_0780	0	0	0	0	0	0	0	0	0	0	0	0	0
	289	SP_1955	0	0	0	0	0	0	0	0	0	0	0	0	0
